# Supplementary material for: Mitochondrial DNA Variation of the Striped Hyena (Hyaena hyaena) in Algeria and Further Insights into the Species’ Evolutionary History
Source: Genes (Basel). 2026 Jan 20;17(1):111. doi: 10.3390/genes17010111 (PMC12840928; doi:10.3390/genes17010111)
Supplement: Supplementary file 1 [file genes-17-00111-s001.zip]

Archive with 1 entries (1 files):
- genes-4017269-supplementary.pdf
